# Supplementary material for: Motives and Barriers Related to Physical Activity within Different Types of Built Environments: Implications for Health Promotion
Source: Int J Environ Res Public Health. 2022 Jul 24;19(15):9000. doi: 10.3390/ijerph19159000 (PMC9330905; doi:10.3390/ijerph19159000)
Supplement: Supplementary file 1 [file ijerph-19-09000-s001.zip]

Archive with 1 entries (1 files):
- ijerph-1787838-supplementary.pdf
